# Supplementary material for: Comparative Transcriptomic Assessment of Chemosensory Genes in Adult and Larval Olfactory Organs of Cnaphalocrocis medinalis
Source: Genes (Basel). 2023 Nov 30;14(12):2165. doi: 10.3390/genes14122165 (PMC10742765; doi:10.3390/genes14122165)
Supplement: Supplementary file 1 [file genes-14-02165-s001.zip]

Archive with 6 entries (6 files):
- SA.fasta
- SB.fasta
- SC.fasta
- SD.fasta
- SE.fasta
- Supplementary Materialsú¿Tables S1-S6ú¬.pdf
