# Supplementary material for: Comparative Transcriptomic Assessment of Chemosensory Genes in Adult and Larval Olfactory Organs of Cnaphalocrocis medinalis
Source: Genes (Basel). 2023 Nov 30;14(12):2165. doi: 10.3390/genes14122165 (PMC10742765; doi:10.3390/genes14122165)
Supplement: Supplementary file 1 [file genes-14-02165-s001.zip › SC.fasta]

>BmorCSP1 
EKYTDKYDNIDVDEILENRKLLVPYIKCVLDEGRCTPDGKELKAHIKDGMQTACAKCTDKQKVSARKIVKHIKQHEADYWEQMKAKYDPKDEFKEIYEGFLAGQN
>BmorCSP2 
RPKTPFDNINIEEIFENRRLLLGYINCILERGNCTRAGKDLKSSLKNVLEENCDKCSEDQRKSIIKVINYLVSSEPESWNQLKSKYDPEGKYLIKYEAKMESN
>BmorCSP3 
RPDDKYTDRYDNVNLDEVLSNSRLLQPYIKCILDKDRCAPDAKELKEHIREALETECAKCTEAQKKGTRRVIGHLINNESKSWNELTAKYDPENKFTAKYEKELREIKA
>BmorCSP4 
DDKYTDKYDKINLQEILENKRLLESYMDCVLGKGKCTPEGKELKDHLQEALETGCEKCTEAQEKGAETSIDYLIKNELEIWKELTAHFDPDGKWRKKYEDRAKAKGIVIPE
>BmorCSP5 
RPEQYTDKYDTVDLDQLISNRRLLIPYVHCILEKGQCTAEGKELKSHIKEALETNCAKCTKAQKGGTEKMIGHLINHEAEFWEELKAKYDPTNEFTKKYETELKRVTA
>BmorCSP6  
ADLSKYENFDVEPIVTSDRLLKAYINCFLDKGRCTPEASDFKKALPDTIATNCGKCTEKQKANVRKVIKVIQQKHSTEWEKLVKKHDPSGKHRADFDKFLLGS
>BmorCSP7 
KETYSSENDDLDIEALVGNIDSLKAFIGCFLETSPCDAVSGDFKKDIPEAVAEACGKCTPAQKHLFKRFLEVVKDKLPQEYEAFKTKYDPQGKHFDALLSAVANS
>BmorCSP8 
RPEEYYSSQYDNFDVEQLVGNLRLLKNYAKCFLDQGPCTAEGTEFKKRIPEALRTKCAKCNPKQRHLIRTVVKAFQTKLPDLWEELAIKEDPKGQYKHEFTAFINAMD
>BmorCSP9 
MMSMPKYDERYDYLDVDDIFRNKRLVRNYVDCLINAQRCTPEGKALKRILPEALRTKCIRCTERQKRTSVKVIRRLKNEYPEEWAKLASRWDPTGDFTRYFEDYLAKEHFNTIPGSGPTVNVLSLQTTPPPPPPPPSRPASVFTNPPPPVMSTSPRPVVLNRFRR
>BmorCSP10 
RPESTYTDKWDNINVDEILESNRLLKGYVDCLLGKGRCTPDGKALKETLPDALEHECVKCTGKQKSGADKVIRHLVNKRPDLWKELAVKYDPDNIYQARYKDKID
>BmorCSP11 
EFYSSRYDDFDVKPLVENDRILQSYTNCFLDKGPCTPDAKEFKKVIPEALETTCGKCSPKQKQLIKTVIKAVIERHPEAWEELVNKYDKDRKFRPSFDKFINEDD
>BmorCSP12 
TETSTYTTQYDEVDIKEIMGNERLLVAYIGCLLDKNPCTPEGKELKRNIPDALQSDCSKCSDKQRENADAWIEFMIDNRPEDWTKLEER
>BmorCSP13 
QDKYEPIDDSFDASEVLSNERLLKSYTKCLLNQGPCTAELKKIKDKIPEALETHCAKCTDKQKQMAKQLAQGIKKTHPELWDEFITFYDPQGKYQTSFKDFLES
>BmorCSP14 
SRQQSYPRNDNININAILQNDRILLGYFKCVMDRGPCTKDGKTFKRALPEALPTACARCSNKQKAAFRTLLLAIRARSEPSFLELLDKYDPSRSNRELLYTFLATGL
>BmorCSP15 
QKYYDSRYDYYDIDHLVQNPRLLKKYLDCFLGKGPCTPIGRLFKQVMPEVITTACAKCTPTQKRFARKTFNAFRRYFPETLMELRRKFDPESKYYDAFEKVITNA
>BmorCSP16  
QQNRPQVTDTALDEALNDKRFIQRQLKCALGEAPCDPIGKRLKTLAPLVLRGACPQCSPQETKQIQKTLSYVQRNFPQHWAKLVRQYAG
>HarmCSP1 
DDKYTDKYDNINLDEILENKRLLLAYVNCVMERGKCSPEGKELKEHLQDAIETGCSKCTEAQEKGAYKVIEHLIKNELDIWRELAAKYDPKGDWRKKYEDRARANGIQIPE
>HarmCSP2 
QDQYESANDNFDISEVIGNDRLLHAYANCLLNKGPCTPEVKQVKEKLPEALETRCAKCTDKQKQMGKALAQEVKKNHPDIWKQLVAMYDPQGKYQQAWKDFLQE
>HarmCSP3 
DFYNSKYNCFNVQPLLENDRILLSYTKCFLDQGPCTPDAKDFNKVIPEALETTCGKCSPKQKLVIKTVIKAVISRHPDAWDQLTEKYDKDKKYKDSFDKFLA
>HarmCSP4 
RPDGATYTDKYDNVDLDEILGNRRLMVPYIKCMLDQGKCAPDAKELKEHIKEALENECGKCTEAQKKGTRRVIGHLINHEADFWNELTAKYDPERKYTTKYEKELKEVKA
>HarmCSP5 
RPESKYTSKYDNINLDEILANQRLLVPYLKCILEEGKCTPEGKELKSHIREALEEDCAKCTENQRKGTRKVLAHLINHEEGYWNRLKAKYDPESKYTAKHEQELRELKH
>HarmCSP6 
DFYNSKYDSFDVQPLLENDRILLSYTKCFLDQGPCTPDAKDFKKVIPEALETTCGKCSPKQKQLIKTVIKAVISRHPDAWDQLTEKYDKDQKYKESFDKFLAEQD
>HarmCSP7 
SLTPAELDLAEAFDYEALFSNDEQRKLVFDCILGKGECGDYQKMAEISRKVLESKCADCNPKQKAKYETVLKTIQTKYEPFYNELLKNVAAKKE
>HarmCSP8
EDKYSTENDNLDIDAVVANVDTLTSFVACFVDQEPCDAVAADFKKDIQEAVTTRCAKCTDAQKHIFYKFILGLKEELPRGYEEFGRKYDPENKHFSALENAVSPA
>HarmCSP9 
RPDGATYTDKYDNVDLDEILGNRRLMVPYIKCMLDQGKCAPDAKELKEHIKEALENECGKCTEAQKKGTRRVIGHLINHEADFWNELAAKYDPERKYTTKYEKELKEVEA
>HarmCSP10 
ADKYNAKYDNFDVDTLITNDRLLKAYINCFLDKGRCTPEGSDFKKTLPEAIETTCGKCTDKQKNNIRKVIKAIQQKHPKEWDALVKKNDPSGKHRANFDKFIQGSR
>HarmCSP11 
RPDGGTYTTKYDNVDLDEILANDRLLIPYIKCLLDEGKCAPDAKELKEHIREALENGCAKCTDKQKEGTRRVIAHLIKHKNADWQKLKAKYDPEGKYTHKYEKELEEVQH
>HarmCSP12 
RPDGDGDKYTSKWDNIDLDEILGNDRLLVPYIKCALDEGKCAPDAKELKEHILEALETGCDKCTDKQKEGTHRVIAHLIKYKLEEWEKLRAKYDPEGKYAKKYEKELEELKRA
>HarmCSP13 
DDKYTDKYDNINLDEILENKRLLLAYVNCVMERGKCSPEGKELKEHLQDAIETGRSKCTEAQEKGAYKVIEHLIKNELDIWRELAAKYDPKGDWRKKYEDRARANGIQIPE
>HarmCSP14 
RPDGDGDKYTSRWDDVDLDEILENDHLLIPYIKCSLDEGKCAPDAKELKEHIQEALETGCAKCTDKQKEGTRRVIAHLIKKKLQEWEKLKAKYDPEGKYAKKYEKELEEVKNA
>CsupCSP1
EETTYTDRFDNVDVDEIIANPRLLTAYIRCVLDQGRCTAEGKELKEHVKDAMQTACKKCTDKQKDGARKVVNHIRVNEPQDWEKLVYKYDPIGEYKPIYEPFLAGENLDKNKGTEPSEDQKPDLVEQVQAPANDDKKADLVEARKTESVEFKKTEVVDKSSGLGFQEERHF
>CsupCSP2
KEKPYSTKYDSVNLDEILSNERLTTNYINCLLDLGPCSPEAKELKKNVPDAIENDCEKCSDRQREGADQVLDFIIDHRPEDWQKLEIKYNSDGSYKKKYLARKQQQAQNKSDESVKKDGKSNQNSLDELIKSQ
>CsupCSP3
RPEDKYTDKYDNLNLDEILENKRLLQAYVNCILDKGKCSPEGKELKEHLQEAIETGCVKCTESQEKGAYRVIEFLIKNELNIWKTMTAKFDPEGKWRKKYEDRAREHGIVVPE
>CsupCSP4
RPGNTYTDKWDHINVDEILESQRLQKGYVDCLLERGRCTPDGKALKETLPDALEHECSKCTEKQKTASDKVIRHLVNKRPDLWTELAAKYDPDNMYQQRYKDKIEEVKGKQ
>CsupCSP5
RPDGATYTDKYDNVDLDEILGNRRLMVPYIKCMLDQGKCAPDAKELKEHIKEALENECGKCTEAQKKGTRRVIGHLINHEADFWNELTAKYDPERKYTTKYEKELKEVKA
>CsupCSP6
LPQQYTDKYDSVDLTEILSNRRLLVPYLNCILTTGKCSPDGKELRSHIKEALENYCAKCTETQKNGTRRVIGHLINNEADYWKKLVDKYDPERKYVVKYEEELKTVAA
>CsupCSP7
RPEDKYTSRYDSINIPEILQNRRLLVPYVNCALEKGKCTPEGRELKSHIKEALETRCSKCTDAQIRGTRLVLGHLINHEPGYWNQLTNKYDSTGKYTKKYEQELRTQI
>CsupCSP8
ASTYTDKWDNINVDEILESQRLLKAYVDCLLDRGRCTPDGKALKETLPDALENECSKCTDKQKSGSDKVIRHLVNKRPEMWKELSAKYDPNNIYQDRYKDKIEAVKGQ
>CsupCSP9
RPEAQYTNKYDNVNLDEILVNKRLLVPYIKCALDQGKCSPDGRELKSHIREALENYCAKCTPVQQDGTRRVIAHLINHEPDYWRQLSVKYDRDGKFAVKYEKELRTIA
>CsupCSP10
QHFNRYDNFNADSIIQNDRILLAYYKCVMDKGPCTKDGKNFKRVLPETLSTACSKCSPKQKLVVRKLLLGIRVKSEPRFLELLDKYDPQRANREALYSFLVTGV
>CsupCSP11
RPETYNSQYDNFDAQELVSNPRLLKNYGMCFLGKGPCTSEGKDFKSTIPDALKTECSKCSPKQRVLIRTVVKGFQEKLPDIWSEIFQKYDPNGEYKEAFERFLNSSD
>CsupCSP12
QTKSYTNKYDTVNLDQVLSNRRLLHAYIKCTLDKGKCTSEGRELKSHIAEALQNGCEKCTNAQRAGMKRVIKHLMTYEKAYWTQLVEKFDPAREYSQKYEKELSTL
>CsupCSP13
YDEKYDKMEVDKIIANDELFNSYLNCWLDKGPCDKENAAEMKTLMPEVISTACGKCTPVQKKNIKKLIQGLTTKQRAHQLKELMLKYDPKREYFANFAKFLLGPE
>CsupCSP14
ADKYNAKYDNFDVDTLISNERLLKAYINCFLEKGRCTPEGADFRKALPEAVETTCAKCTEKQKLNVRKVIKAIQQKHPKQWDDLVQKNDPSGKYRASFDKFIQGS
>CsupCSP15
EETYSTENDNFDLGAVLADVEKLRPFSGCFLDKNPCDDLTSAFKKDIPEAVQQACAKCNDRQKQLMKQYLEGIKEKLPQDYVDFKKKYDPENKYFENLNKAVGIA
>CsupCSP16
EDKYDSIGDNININELLENDRLLKSYVKCLLNKGPCTPEVKKVKDTLPEALATRCAKCTERQKQIGKQLAKEVKKRHPELWNEMIAFYDPEGKYQDAFQDYLKP
>CsupCSP17
ETYSTTHDQVDVEALVTNPDSLKAITNCFVDKGDCTETTAAFKKVLPEATEQACAKCTPAQKHMLKRYLEEVKKTFPADMDVLKQKYDPEGKHIEALRAALANA
>CsupCSP18
QTQRPPVSDTALEDALNDKRFIQRQLKCALGEAPCDPIGKRLKTLAPLVLRGACPQCSPQETKQIQRTLSYVQRNYPQQWAKIVRQYAG
>CsupCSP19
VDLDEILANDRLLVPYIKCTLDEGKCAPDAKELKEHIREALENGCAKCTDKQKEGTRRVI
AHLIKHKNADWQKLKAKYDPEGKYTHKYEKELEEVQH
>CsupCSP20
LENKRLLLAYVNCVMERGKCSPEGKELKEHLQDAIETGCSKCTEAQEKGAYKVIEHLIKN
ELDIWRELAAKYDPKGDWRKKYEDRARANGIQIPE
>CsupCSP21
DNINIDEIIENRKLLIPYIKCVLEQGRCTPEGRELKAHIKDALQTSCTKCTQKQRKASRK
VVKHIRANELDYWKQLLAKYDPDSIYEKN
>SlitCSP1
EDEKYTSKYDNIDLDEILTNKRLLTAYINCIMERGKCSPEGKELKEHLVDAIETGCSKCTEAQEKGAYKVIEHLIQNELDTWHELTDKYDSSGKWRKTYEDRAKANGIIIPE
>SlitCSP2
QDMYENANDNFDISEVLGNERLLNSYAKCLLNKGPCTPEVKQVKDKLPEALETRCAKCTDKQKQMGKTLAQEVKKNHPDIWKQLVAMYDPEGKYQQAWKDFLQE
>SlitCSP4
TETSTYTTKYDGIDLDEILSNDRLLTGYVNCLMDLGPCTADGKELKKNLPDAIENDCKKCTERQREGADRVCHYLIDNRPEEWTKLEEKYKSDGSYRAKYLASKEAKDEKASNVTNSSEDTNNVSKE
>SlitCSP5
KPNGSTYTDRYDNVNLDEILGNRRLLMPYIKCILEEGKCTADGKELKSHIREALEQNCAKCTDTQRSGTRRVLGHIINNEQESWNRLKAKYDPESKYTVKYELELRKLKQ
>SlitCSP6
ETYTDRYDHINIDEIIENRKLLVPYIKCTLDQGRCTPEGRELKAHIKDAMQTSCSKCTEKQKKGARKVVRHIRAKEQEYWKQILAKYDPEDQYKENYETFLAAED
>SlitCSP7
QRPPVSDTALDDALQDKRFIQRQLKCALGEGPCDPIGKRLKTLAPLVLRGACPQCSPQETKQIQRTLPYVQRNYPQQWAKIVRQYAG
>SlitCSP8
RPDDSHYTDRYDNVNLDEILSNRRLLVPYVKCILDQGKCAPDAKELKEHIREALENECGKCTETQKNGTRRVIEYLINNEEEYWNELTVKYDPERKYTAKYEKELKKIKA
>SlitCSP9
HPHESHYTDKWDNIDLDEILNNKKILASYVKCCLDQGKCTPDAKELKSHIKEALENRCGKCTPAQKDGTRKVLTHLINHEPEMWNQLCEKYDAEGKYRKMYEDEYKSVKH
>SlitCSP10
QDVNDMVNMPKYDQRYDYLDVDAIFTNKRLVRNYVDCLINAVRCTPEGKALKRILPEALRTKCVRCTERQKRTAVKVIKRLKNEYPDEWSKLASRWDPTGDFTRYFEEFLAKEHYNTIPGSGSALPTSSPLAPPRVPQSPPATNPTPGPTEPTPPRPIVLNRFGDDGELMMGSPSSAGITPRPMTQATTRPSTTTRPPSTRPVPPRPTMMTWAGAASNTQATRFPLRPVSEMSPPYSTAITLIDQIGYKIIKTTELVTDLLRNTVRAVVGR
>SlitCSP11
APLTKDELATLEAFDYDSLFADEEKRKVVFDCLLDKGDCGPYKQIVDLSMKTILSNCAECSPSQKAKYDHVLKLLKDNYASFFNEFMQKTAAKKEKH
>SlitCSP12
DEKYSSENDDLDIDAVVADVDALKGFVGCFMDAVTCHAVAADFKKDLPEAVATSCSKCTDAQKHIFHRFLLGLKQKLPADYEAFKKKFDPEGLHFHTLEANVANS
>SlitCSP13
DFYNSKYDSFDVQPLLENDRILLSYTKCFLDQGPCTPDAKDFKKIIPEALETTCGKCSPKQKQLIKKVIKAVIAKHPEAWEQLSDKYDKDKKYKDSFDKFLAEQE
>SlitCSP14
RPASTYTDKWDNINVDEILESQRLLKAYVDCLLDRGRCTPDGKALKETLPDALEHECSKCTEKQKKSSDKVIRHLVNKRPDLWQELSGKYDPENIYQERYKTQLDAVKRH
>SlitCSP15
QEKFYDRRYDYYEIDTLIQNPRLLKKYLDCFLWKGPCTPIGRVFRQILPEAVQTACKKCTPSQRRLARKTFNAFKGYFPEIHEELRKKLDPKNKYYEAFEKAISNA
>SlitCSP16
QETYGTEYDNVNGEAIVSDDKQFQGFVDCFTGAAPCNEPAAAFKRVLPEAIVQACGKCNPAQKHLVRLFLEAYSKKSPQEYEKFKDLFDPERKYFPKFEASVAGF
>SlitCSP17
NRYENFNPDAIVQNDRILLAYYKCVMDKGPCTRDGKNFKRVLPETLATACGRCNPKQKTIVRKLLLGIRSKSEPRFLELLDKYNPDRSNRDALYAFLVTGA
>SlitCSP18
YDEKYDKLDVDKILGDDALFTAYINCMLDKGPCSVEHSADFRQLLPEVIATACEKCTPIQRQNVRKTVKALSEKKPDDFVQFRAKFDPKGEYEKAFSAFVIGTD
>SlitCSP19
RPESYDTRFDNFDVEALVGNVRLLTAYGHCFLGNGPCTPEGSDFKKTIPDALRTGCGKCSPKQRHLIRVVVQGFQNKTPGLWQDLVKKQDPNGQYKEIFTRFLNGRD
>SlitCSP20
ADKYNPKYDNFDVETLISNDRLLKAYINCFLEKGRCTPEGSDFKKALPEAIETTCAKCTDKQKGNIRKVIKAIQQKHPQEWEDLVKKNDPSGKHRGNFDKFIQGSS
>SlitCSP21
RPDDGGFYDTKYDNFNADELIENERLLKSYAHCFLGDGKCTPEGNDFKKWIPEATTTSCGKCTEKQKALIAKTIKAIKDKLPSEYEALIKKHDPENKHHDDLDKFLQKYSH
>SlitCSP22
GPQMTDAQLEQTLADKSTMQRHIKCALGEGPCDPVGRRLRTLAPLVLRGACPQCSMQETRQIRRTLAFVQRNYPWEWAKIVRQYG
